# Supplementary material for: Leveraging network analytics to infer patient syndrome and identify causal genes in rare disease cases
Source: BMC Genomics. 2017 Aug 11;18(Suppl 5):551. doi: 10.1186/s12864-017-3910-4 (PMC5558185; doi:10.1186/s12864-017-3910-4)
Supplement: Supplementary file 2 — This table lists the detailed results used for benchmarking and comparison analysis. In particular, for all 27 patient cases it shows the observed clinical phenotypes used as input, as well as all corresponding previously known causal genes. It also shows ranking of causal genes in PDR (after running analyses in Ingenuity Variant Analysis taking whole genome data as input), the corresponding disease inferred by PDR, and causal variant properties. For comparison, the rank of the causal gene obtained from Phenolyzer is also shown. (XLSX 34 kb) [file 12864_2017_3910_MOESM2_ESM.xlsx]

## Sheet: Sheet1
case number	observed phenotypes	known causal gene	inferred disease	is causal?	MOI	PDR rank	PDR rank (gene information only)	Phenolizer rank	number of genes passing preceding filter cascade in Ingenuity Variant Analysis	computed ACMG classification	zygocity	predicted functional effect
1	scalp aplasia cutis congenita, cutis marmorata, hypoplasia of nail in toe	NOTCH1	Adams Oliver	yes	dominant	1	1	1	47	VUS	het	loss
2	microtia, abnormal morphology of anteverted nares, abnormal morphology of asymmetric face	DCHS1	Van Maldergem syndrome type 1	yes	recessive	5	3	60	587	VUS	het
3	congenital malformation of heart, congenital malformation of great vessels	MYH6	Atrial Septal Defect type 3	yes	dominant	1	1	missed (2)	35	pathogenic	het
4	lissencephaly, hypoplasia of cerebellum, brainstem hypoplasia	MLXIPL	Williams-Beuren Syndrome	no	dominant	2	3	85	464	VUS	het
5	hydronephrosis, Ebstein anomaly	CITED2	ventricular septal defect type 2, atrial septal defect type 6	yes	dominant	4	3	missed	539	VUS	het
6	meningomyelocele, unilateral renal agenesis, abnormal morphology of prominent nose, hirsutism, retrognathia	EP300	Rubenstein-Taybi Syndrome type 2	yes		4	7	1	543	pathogenic	het	loss
7	tracheoesophageal fistula, esophageal atresia	CHD7	CHARGE Syndrome	yes		1	1	1	671	benign	het
8	reduced fetal movement, seizures, severe cognitive impairment	HSD17B4	Perrault syndrome type 1	yes	recessive	18	12	4	45	pathogenic	hom	loss
9	transposition of great vessels	NIPBL				missed	missed	missed	563
10	prolonged neonatal jaundice, hemolytic anemia	PLCB4				missed (1)	31	4	473
11	hypoplastic left heart syndrome, postaxial polydactyly of foot	EVC2	Ellis-van Creveld syndrome	yes	recessive	3	3	1	474	VUS	het
12	hypoplastic left heart syndrome	FOXL1	Hypoplastic left heart syndrome	no		1	1	missed	413	VUS	het
13	imperforate anus, sagittal cleft vertebra, atrial septal defect, hydronephrosis	FLNA	frontometaphyseal dysplasia	yes	X-linked	6	6	1	387	VUS	het	loss
14	Hirschsprung disease, coloboma, hepatomegaly, hydronephrosis, ventricular septal defect	NOTCH2	Alagille syndrome	yes	dominant	3	3	9	1033	VUS	het	loss
15	aortic coarctation, dysplasia of kidney, single umbilical artery, ventricular septal defect	GATA4	conotruncal heart malformations	yes		1	1	9	492	VUS	het
16	bilateral postaxial polydactyly, agenesis of corpus callosum, choanal atresia;anterior anus, abnormal morphology of cup-shaped ear	TGIF1	Holoprosencephaly	yes		5	3	11	411	pathogenic	het	loss
17	tetralogy of Fallot, choanal atresia, hypoplasia of the semicircular canal	CHD7	CHARGE Syndrome	yes		1	1	1	998	pathogenic	het	loss
18	double outlet right ventricle, transposition of great vessels, hydronephrosis	NODAL	conotruncal heart malformations, autosomal visceral heterotaxy 5	no		3	3	1	454	pathogenic	het
19	Pierre Robin syndrome	COL2A1	Stickler syndrome type 1	yes	dominant	1	1	1	699	pathogenic	het	loss
20	congenital nephrotic syndrome	COQ6	primary coenzyme Q10 deficiency type 6	yes	recessive	6	3	missed	639	VUS	het	loss
21	2-3 toe syndactyly type I, down slanting palpebral fissures, micrognathia	CREBBP	Rubenstein-Taybi Syndrome	yes		1	1	1	561	VUS	het	loss
22	Ebstein anomaly, familial Ebstein anomaly	MYH7				missed	missed	missed	364
23	low-set posteriorly rotated ears, hypertelorism, down slanting palpebral fissures	TMEM231	Meckel syndrome	yes	recessive	10	8	193	42	VUS	hom	loss
24	hypospadia, bilateral cryptorchidism, inguinal hernia	GLI3	Greig cephalopolysyndactyly syndrome	yes	dominant	2	1	2	401	VUS	het
25	macrocephaly, cleft palate syndrome, micrognathia, heart disease, clubfoot	PLEKHG5				missed (1)	146	67	1236
26	unilateral renal agenesis, microtia, congenital anomaly of limb, hypoplasia of radius, hypoplasia of ulna	FGFR2	Levy-Hollister syndrome	yes		1	1	1	728	VUS	het	gain
27	hepatomegaly, enlargement of spleen	NPC1	Neiman Pick disease type C/C1	yes	recessive	2	4	2	406	pathogenic	het	loss
						(1) because the number of table rows considered was limited to 50		(2) because both phenotypes could not be mapped
